# Supplementary material for: Financial Reasons for Working beyond the Statutory Retirement Age: Risk Factors and Associations with Health in Late Life
Source: Int J Environ Res Public Health. 2022 Aug 23;19(17):10505. doi: 10.3390/ijerph191710505 (PMC9518211; doi:10.3390/ijerph191710505)
Supplement: Supplementary file 1 [file ijerph-19-10505-s001.zip]

Archive with 1 entries (1 files):
- ijerph-1819944-supplementary.pdf
